# Supplementary material for: Unveiling environmental transmission risks: comparative analysis of azole resistance in Aspergillus fumigatus clinical and environmental isolates from Yunnan, China
Source: Microbiol Spectr. 2024 Oct 29;12(12):e01594-24. doi: 10.1128/spectrum.01594-24 (PMC11619395; doi:10.1128/spectrum.01594-24)
Supplement: Table S4 — Detailed information of strains. [file spectrum.01594-24-s0002.xlsx]

## Sheet: Sheet1
Detailed information of STR genotype, CYP51A Mutation type, Mating type, drug susceptibility and GenBank Accession of cyp51A gene from all 345 A. fumigatus isolates
Sample Name	Pop	2A	2B	2C	3A	3B	3C	4A	4B	4C	Mutation type	Mating type	Drug susceptibility (mg/L)										GenBank Accession
													ANI	CAS	MIF	AMB	ITR	FLU	VOR	POS	NYS	FCT
2204UR0094	CC	18	10	13	13	13	5	24	8	5	WT	MAT1-1	0.015	0.03	0.015	0.5	0.5	>256	0.25	0.12	8	32	PQ219846
2205SP0567	CC	17	21	20	23	11	18	13	8	8	WT	MAT1-2	0.015	0.03	0.015	0.5	0.5	>256	0.12	0.06	8	32	PQ219841
2004SP0796	CC	19	10	11	14	12	16	8	10	5	WT	MAT1-1	0.008	0.06	0.015	1	1	128	0.5	0.06	8	64	PQ219857
2003SP0687	CC	17	10	10	13	8	45	12	10	8	WT	MAT1-2	0.015	0.03	0.015	0.5	0.5	256	0.25	0.25	8	>64	PQ219862
B1706094	CC	26	17	21	7	22	14	13	8	5	WT	MAT1-2	0.015	0.03	0.015	0.5	0.5	128	0.25	0.25	8	8	PQ219773
2003SP0687-1	CC	24	16	15	7	17	35	10	7	8	WT	MAT1-2	0.015	0.03	0.015	0.5	0.5	256	0.25	0.25	8	>64	PQ219861
2204SP0197	CC	25	14	22	41	31	6	10	8	8	WT	MAT1-2	0.015	0.03	0.015	0.5	0.12	>256	0.25	0.06	8	64	PQ219848
2004SP0796-1	CC	17	21	8	27	13	31	12	9	5	WT	MAT1-1	0.008	0.06	0.015	2	1	128	0.5	0.06	8	64	PQ219856
2203SP0952	CC	17	10	10	13	8	45	12	10	8	WT	MAT1-1	0.015	0.03	0.015	0.5	0.5	>256	0.25	0.25	16	>64	PQ219851
2004SP0145	CC	17	10	14	28	9	14	9	8	10	WT	MAT1-2	0.015	0.03	0.015	0.5	0.25	>256	0.25	0.25	8	32	PQ219859
2304SP1189	CC	10	10	15	34	12	20	8	10	6	WT	MAT1-1	0.015	0.03	0.015	0.5	0.5	256	0.25	0.25	8	>64	PQ219777
2304SP1080	CC	17	26	15	22	11	18	13	8	10	WT	MAT1-1	0.015	0.03	0.015	1	0.5	128	0.25	0.25	8	64	PQ219865
2304SP0181	CC	22	17	15	29	11	17	17	10	10	WT	MAT1-2	0.015	0.03	0.015	1	0.5	>256	0.25	0.25	8	>64	PQ219789
2304SP0523	CC	20	21	19	33	0	23	10	8	5	WT	MAT1-1	0.015	0.03	0.015	1	0.5	>256	0.25	0.25	4	32	PQ219786
2304SP1081	CC	17	22	30	31	0	14	0	10	0	WT	MAT1-1	0.015	0.03	0.015	0.5	0.5	128	0.25	0.25	8	64	PQ219779
2304SP1090	CC	19	20	8	43	8	10	12	8	9	TR34/L98H	MAT1-2	0.015	0.03	0.015	1	>8	>256	8	1	8	64	PQ219778
2304SP1034	CC	10	20	11	38	10	11	12	9	10	TR34/L98H/S297T/F495I	MAT1-1	0.015	0.03	0.015	1	2	>256	32	1	8	64	PQ219780
2304SP1020	CC	19	10	16	9	42	14	13	7	10	WT	MAT1-1	0.015	0.03	0.015	1	2	>256	32	0.12	16	64	PQ219781
2304SP0782	CC	16	21	14	43	10	11	10	13	8	WT	MAT1-1	0.015	0.03	0.015	1	0.5	>256	0.12	0.5	8	32	PQ219784
2304SP1286	CC	18	10	17	40	15	6	11	8	8	WT	MAT1-2	0.015	0.03	0.015	0.5	0.25	>256	0.25	0.06	8	32	PQ219776
2205SP1292	CC	19	10	17	29	21	20	10	10	5	WT	MAT1-2	0.015	0.03	0.015	0.5	1	>256	0.5	0.12	8	>64	PQ219838
2205SP0905	CC	19	17	12	38	24	13	13	9	8	WT	MAT1-2	0.015	0.03	0.015	0.5	0.25	>256	0.25	0.12	8	32	PQ219839
2208SP1109	CC	19	20	15	33	9	20	14	8	9	TR46/Y121F	MAT1-2	0.015	0.03	0.015	0.5	0.25	>256	0.25	0.25	8	32	PQ219831
2003SP0638	CC	17	21	20	23	11	18	13	8	8	WT	MAT1-2	0.015	0.03	0.015	0.5	0.5	128	0.5	0.25	8	64	PQ219863
2206SP1462	CC	19	22	28	28	19	45	10	9	10	WT	MAT1-1	0.015	0.03	0.015	0.5	0.5	>256	0.12	0.12	8	64	PQ219836
2301SP1407	CC	17	21	14	17	0	22	21	8	0	WT	MAT1-2	0.015	0.03	0.015	1	0.5	>256	0.5	0.25	16	>64	PQ219806
2206SP0574	CC	25	14	22	41	31	6	10	8	8	WT	MAT1-2	0.015	0.03	0.015	0.5	0.5	256	0.25	0.06	8	64	PQ219837
2205NY0098	CC	18	21	24	23	13	19	13	9	8	WT	MAT1-2	0.015	0.03	0.015	0.5	0.5	256	0.25	0.5	8	64	PQ219845
A2107027	CC	17	21	20	23	11	18	13	8	8	WT	MAT1-2	0.015	1	0.06	0.5	0.25	128	0.25	0.25	8	>64	PQ219775
2004BL1762	CC	19	10	11	14	12	16	8	10	5	WT	MAT1-1	0.015	0.03	0.015	0.5	0.5	256	0.25	0.25	8	64	PQ219860
2111SP0936	CC	16	10	20	13	12	18	12	8	8	TR34/L98H	MAT1-2	0.015	0.03	0.015	5	0.5	256	0.25	0.25	8	64	PQ219855
2303SP1473	CC	18	10	13	13	14	5	22	8	5	WT	MAT1-1	0.015	0.03	0.015	1	0.5	>256	0.25	0.5	16	64	PQ219796
B2109024	CC	10	14	10	24	11	8	7	4	5	E427K	MAT1-1	0.015	0.03	0.015	0.5	0.5	>256	0.12	0.25	8	32	PQ219772
2301SP0001	CC	24	18	8	42	8	10	10	13	22	TR34/L98H	MAT1-1	0.015	0.03	0.015	2	>8	>256	2	0.5	8	32	PQ219819
2301DG0012	CC	14	6	10	17	29	9	14	4	4	WT	MAT1-1	0.015	0.03	0.015	1	0.25	>256	0.25	0.12	8	64	PQ219820
2303SP1496	CC	17	22	19	7	0	32	10	9	0	N248K	MAT1-2	0.015	0.03	0.015	1	0.5	>256	0.12	0.25	8	64	PQ219794
2303SP1498	CC	24	18	10	33	8	7	8	9	7	WT	MAT1-2	0.015	0.03	0.015	0.5	0.25	64	0.12	0.25	8	32	PQ219793
2303SP1436	CC	19	23	10	23	9	17	11	10	5	N248K	MAT1-1	0.015	0.03	0.015	1	0.5	>256	0.25	0.25	8	32	PQ219798
2303SP1406	CC	24	17	16	29	14	16	10	17	10	WT	MAT1-1	0.015	0.03	0.015	1	0.25	>256	0.12	0.25	8	64	PQ219799
2303SP1442	CC	10	16	10	44	18	23	8	8	5	WT	MAT1-1	0.008	0.06	0.015	1	>8	>256	2	0.25	8	64	PQ219797
2301SP0096	CC	19	23	10	24	9	15	11	10	5	WT	MAT1-1	0.008	0.03	0.008	4	0.5	>256	0.25	0.12	8	32	PQ219818
2301SP0103	CC	17	16	14	7	39	25	10	10	10	WT	MAT1-2	0.015	0.06	0.015	1	1	256	0.5	0.12	8	64	PQ219817
A2201021	CC	25	14	22	41	31	6	10	8	8	WT	MAT1-1	0.008	0.06	0.008	0.5	0.5	64	0.5	0.25	8	32	PQ219774
2304SP0105	CC	18	21	22	46	11	29	10	8	8	N248K	MAT1-1	0.008	0.06	0.015	1	1	>256	0.5	0.25	8	64	PQ219791
2304SP0129	CC	18	25	21	28	17	29	10	9	10	N248K	MAT1-2	0.008	0.06	0.015	1	0.5	>256	0.5	0.25	8	32	PQ219790
2212SP0433	CC	19	17	27	27	19	15	15	7	5	WT	MAT1-2	0.008	0.06	0.015	0.5	1	>256	0.5	0.25	8	64	PQ219821
2209SP0461	CC	25	20	8	9	10	22	8	13	10	TR34/L98H	MAT1-1	0.015	0.06	0.015	0.5	2	>256	2	0.5	8	64	PQ219830
2301SP0748	CC	20	18	15	34	10	27	9	12	10	WT	MAT1-2	0.008	0.06	0.015	2	0.5	256	0.5	0.25	8	64	PQ219813
2302SP0701	CC	18	26	10	28	26	29	8	9	5	N248K	MAT1-1	0.015	0.06	0.015	8	1	>256	0.5	0.5	8	>64	PQ219803
2303SP0164	CC	19	24	24	27	19	33	12	9	5	N248K	MAT1-1	0.015	0.03	0.015	0.5	0.5	>256	0.25	0.25	8	64	PQ219801
2212SP0341	CC	19	10	10	13	13	26	12	8	5	WT	MAT1-2	0.015	0.03	0.015	0.5	0.5	256	0.25	0.25	8	>64	PQ219823
2301SP1170	CC	22	17	18	20	11	18	17	10	10	WT	MAT1-1	0.015	0.03	0.015	1	0.5	256	0.25	0.25	8	64	PQ219809
2208SP0789	CC	26	17	21	7	22	14	16	8	5	WT	MAT1-1	0.015	0.03	0.015	5	0.5	256	0.25	0.12	16	>64	PQ219832
2301SP0876	CC	24	17	16	27	12	16	17	16	10	WT	MAT1-1	0.015	0.03	0.015	3	2	>256	2	0.25	8	64	PQ219812
2301SP1030	CC	19	23	10	23	0	16	11	10	0	N248K	MAT1-1	0.015	0.03	0.015	1	>8	>256	8	0.25	8	>64	PQ219811
2208SP0674	CC	25	20	11	26	19	24	14	9	10	WT	MAT1-2	0.015	0.03	0.015	0.5	0.5	256	0.25	0.25	16	64	PQ219833
2209SP1142	CC	25	20	11	26	10	35	14	8	10	WT	MAT1-1	0.015	0.03	0.015	0.5	0.5	256	0.25	0.25	8	32	PQ219829
2207970070	CC	19	22	28	26	19	20	14	9	10	WT	MAT1-1	0.06	0.06	0.008	0.5	1	>256	0.5	0.25	16	>64	PQ219835
2202SP0991	CC	20	10	14	40	20	13	13	9	5	WT	MAT1-1	0.06	0.06	0.008	0.5	0.5	>256	0.5	0.06	16	>64	PQ219852
2301SP0592	CC	18	9	14	40	33	6	10	7	5	WT	MAT1-2	0.015	0.12	0.008	8	1	>256	0.5	0.5	16	>64	PQ219815
2201SP1051	CC	16	10	10	20	9	24	8	8	5	WT	MAT1-1	0.06	0.12	0.015	0.5	1	256	0.5	0.12	16	>64	PQ219854
2205SP0058	WC	21	9	23	46	31	21	10	7	5	WT	MAT1-2	0.015	0.06	0.008	0.5	1	256	0.5	0.25	16	64	PQ219843
2004SP0703	WC	16	9	10	13	12	38	12	8	5	WT	MAT1-2	0.03	0.06	0.008	0.5	1	>256	0.5	0.12	16	>64	PQ219858
2302SP1002	WC	17	26	15	25	11	19	13	8	10	N248K	MAT1-1	0.03	0.12	0.008	1	1	>256	0.5	0.25	16	>64	PQ219802
2205SP0477	WC	19	10	13	35	14	29	10	8	10	WT	MAT1-1	0.015	0.06	0.008	0.5	1	256	0.5	0.12	16	>64	PQ219842
2301SP0675	WC	24	21	29	28	10	24	12	9	10	WT	MAT1-2	0.03	0.06	0.008	1	1	>256	0.5	0.12	16	>64	PQ219814
2212SP0400	WC	23	9	8	33	8	9	8	8	14	WT	MAT1-2	0.03	0.12	0.008	0.5	0.5	>256	0.5	0.25	8	64	PQ219822
2304SP0585	WC	18	10	14	13	13	5	22	8	5	WT	MAT1-1	0.008	0.03	0.008	1	1	>256	0.25	0.25	16	>64	PQ219785
2205SP0044	EC	19	17	12	38	24	14	13	9	8	WT	MAT1-1	0.03	0.12	0.015	0.5	1	256	0.25	0.12	16	>64	PQ219844
2301SP1201	EC	16	10	13	20	26	20	15	8	5	WT	MAT1-2	0.015	0.12	0.015	2	0.5	>256	0.5	0.25	8	>64	PQ219807
2301SP1152	EC	17	16	14	7	38	25	10	10	10	WT	MAT1-2	0.015	0.06	0.003	0.5	>8	>256	8	0.25	8	64	PQ219810
2301SP1874	EC	25	14	10	24	9	6	10	8	8	WT	MAT1-2	0.03	0.06	0.015	8	>8	>256	2	1	16	>64	PQ219805
2304SP0461	EC	19	22	27	27	19	39	12	10	5	N248K	MAT1-2	0.03	0.06	0.015	1	>8	>256	2	0.25	16	>64	PQ219787
2304SP0902	EC	16	10	16	12	13	37	14	16	10	WT	MAT1-1	0.008	0.06	0.008	2	0.5	>256	8	0.12	8	>64	PQ219783
2303SP1093	EC	21	17	15	56	8	18	10	16	11	WT	MAT1-1	0.008	0.015	0.03	0.5	1	256	0.5	0.25	16	>64	PQ219800
2303SP1495	EC	18	17	17	33	0	29	12	8	5	N248K	MAT1-2	0.06	0.06	0.015	1	1	>256	4	0.25	8	>64	PQ219795
2303SP1763	EC	24	8	14	27	0	23	7	7	0	WT	MAT1-2	0.03	0.06	0.008	1	1	>256	8	0.12	16	>64	PQ219792
2205SP0668	EC	16	16	43	38	12	25	10	8	8	WT	MAT1-2	0.03	0.06	0.008	0.5	1	>256	0.5	0.06	16	64	PQ219840
2203SP0991	EC	16	17	43	38	12	25	10	8	8	WT	MAT1-1	0.015	0.06	0.008	0.5	1	>256	1	0.25	16	>64	PQ219849
2211SP0711	EC	14	20	8	33	8	5	8	9	20	TR34/L98H	MAT1-1	0.015	0.06	0.06	0.5	>8	>256	8	0.5	16	>64	PQ219826
2211SP0982	EC	17	17	13	50	25	14	10	10	8	WT	MAT1-2	0.015	0.06	0.008	0.5	2	>256	0.5	0.25	8	>64	PQ219825
2212SP0100	EC	24	18	8	42	8	10	10	13	22	TR34/L98H	MAT1-2	0.008	0.06	0.008	0.5	1	256	0.5	0.25	16	>64	PQ219824
2301SP0178	EC	18	9	14	40	30	6	10	7	5	WT	MAT1-2	0.008	0.03	0.008	3	1	256	0.25	0.25	8	64	PQ219816
2202SP0950	EC	20	10	14	40	20	13	13	9	5	WT	MAT1-1	0.015	0.12	0.015	0.5	1	>256	0.5	0.06	16	>64	PQ219853
2202SP0950-1	EC	10	14	10	24	11	8	7	4	5	E427K	MAT1-2	0.008	0.06	0.008	2	0.5	256	8	0.12	8	64	PQ219864
2210SP0603	SC	25	14	11	43	31	6	14	8	9	TR46/Y121F	MAT1-1	0.015	0.06	0.008	4	1	>256	0.5	0.25	16	>64	PQ219828
2304SP0949	SC	18	21	21	46	11	31	10	9	8	N248K	MAT1-1	0.03	0.06	0.015	1	1	256	1	0.25	16	64	PQ219782
2304SP0201	SC	14	0	15	26	10	20	12	9	10	WT	MAT1-2	0.008	0.008	0.015	2	0.5	256	4	0.25	8	>64	PQ219788
2203SP0964	SC	17	21	20	23	11	18	13	8	8	WT	MAT1-1	0.008	0.008	0.015	0.5	0.5	256	4	0.25	8	>64	PQ219850
2204SP0413	SC	19	10	11	14	12	16	8	10	5	WT	MAT1-2	0.03	0.12	0.008	0.5	1	>256	0.5	0.12	16	>64	PQ219847
2301SP2012	SC	19	23	10	24	9	16	11	10	5	N248K	MAT1-1	0.015	0.12	0.015	1	0.5	256	2	0.25	16	64	PQ219804
2207SP1243	SC	18	10	13	13	13	5	25	9	5	WT	MAT1-1	0.015	0.06	0.008	0.5	1	256	0.5	0.25	16	64	PQ219834
2301SP1173	SC	18	19	11	0	19	30	8	0	0	N248K	MAT1-1	0.03	0.12	0.015	1	0.25	256	0.5	0.25	16	64	PQ219808
2210SP0689	SC	25	14	23	43	31	6	14	8	9	TR46/Y121F	MAT1-1	0.03	0.03	0.008	0.5	2	>256	32	1	16	>64	PQ219827
DC10	CE	20	23	21	33	13	21	13	8	4	WT	MAT1-2					>16.0		16				PQ227434
DC12	CE	19	28	26	27	11	22	13	12	4	WT	MAT1-2					0.25		1				PQ227433
DC13	CE	20	22	13	44	19	14	13	8	4	WT	MAT1-2					0.25		1				PQ227432
DC14	CE	19	26	9	28	21	6	10	0	4	WT	MAT1-2					1		1				PQ227431
DC15	CE	26	18	14	59	18	6	14	13	9	WT	MAT1-2					1		4				PQ227430
DC16	CE	17	23	21	41	10	27	13	8	4	N248K	MAT1-2					1		1				PQ227429
DC19	CE	13	20	14	28	23	8	15	10	9	TR34/L98H	MAT1-1					0.5		2				PQ227428
DC1	CE	18	11	12	15	8	22	8	10	4	WT	MAT1-2					0.25		1				PQ227443
DC20	CE	21	15	10	42	17	16	5	8	8	WT	MAT1-2					0.25		8				PQ227427
DC21	CE	19	26	20	51	11	30	22	9	4	WT	MAT1-1					0.25		0.25				PQ227426
DC22	CE	15	7	9	8	11	6	14	4	4	WT	MAT1-2					0.5		4				PQ227425
DC23	CE	14	9	7	9	9	5	8	9	4	TR34/L98H	MAT1-2					>16.0		2				PQ227424
DC24	CE	11	13	9	21	27	6	10	0	4	WT	MAT1-1					0.5		1				PQ227423
DC2	CE	20	23	9	22	9	15	11	0	4	N248K	MAT1-1					0.125		1				PQ227442
DC3	CE	23	19	9	37	16	12	5	10	9	WT	MAT1-2					0.125		1				PQ227441
DC4	CE	11	11	10	34	15	21	8	8	6	WT	MAT1-2					0.25		2				PQ227440
DC5	CE	19	20	21	50	20	35	16	9	7	WT	MAT1-2					0.5		1				PQ227439
DC6	CE	25	23	18	32	8	9	10	13	4	TR34/L98H	MAT1-2					>16.0		>16.0				PQ227438
DC7	CE	18	11	13	47	27	13	18	10	7	WT	MAT1-2					0.25		4				PQ227437
DC8	CE	20	22	9	19	8	9	8	0	4	TR34/L98H	MAT1-2					>16.0		8				PQ227436
DC9	CE	15	20	7	33	8	5	8	9	19	WT	MAT1-2					>16.0		16				PQ227435
YX10	CE	20	23	38	22	9	15	10	7	4	WT	MAT1-2					1		0.5				PQ227580
YX11	CE	19	23	15	28	11	23	15	9	4	N248K	MAT1-1					1		0.5				PQ227579
YX12	CE	25	18	22	25	10	17	10	0	9	WT	MAT1-2					0.5		0.5				PQ227578
YX13	CE	23	19	26	37	16	12	5	10	9	WT	MAT1-1					0.25		1				PQ227577
YX14	CE	18	11	14	37	9	13	10	9	7	WT	MAT1-2					0.5		1				PQ227576
YX15	CE	21	17	22	29	17	26	11	10	7	WT	MAT1-2					0.5		0.5				PQ227575
YX16	CE	21	23	14	22	10	19	10	8	9	WT	MAT1-2					0.25		1				PQ227574
YX17	CE	22	17	17	0	17	6	10	13	7	WT	MAT1-2					0.5		0.5				PQ227573
YX18	CE	23	18	14	48	10	6	13	8	4	WT	MAT1-1					0.5		1				PQ227572
YX19	CE	26	15	15	38	10	6	10	20	7	WT	MAT1-1					0.5		1				PQ227571
YX1	CE	25	16	12	21	9	6	12	7	7	WT	MAT1-2					2		1				PQ227589
YX20	CE	18	11	12	30	10	13	16	7	7	WT	MAT1-1					0.5		1				PQ227570
YX21	CE	23	18	15	44	21	6	14	8	6	WT	MAT1-1					1		1				PQ227569
YX22	CE	17	11	10	51	19	20	11	8	4	WT	MAT1-1					1		1				PQ227568
YX2	CE	11	20	7	15	9	5	15	5	4	WT	MAT1-2					1		1				PQ227588
YX3	CE	19	24	19	34	24	5	10	8	6	WT	MAT1-1					1		1				PQ227587
YX4	CE	19	11	10	13	28	14	8	8	4	WT	MAT1-2					1		1				PQ227586
YX5	CE	14	22	7	39	8	9	8	9	23	TR34/L98H	MAT1-1					>16.0		16				PQ227585
YX6	CE	20	23	39	22	9	15	10	7	4	WT	MAT1-1					0.5		1				PQ227584
YX7	CE	23	22	13	22	11	24	14	10	9	WT	MAT1-1					0.25		0.5				PQ227583
YX8	CE	17	18	10	45	19	26	8	8	4	WT	MAT1-2					0.5		1				PQ227582
YX9	CE	23	18	18	28	11	16	17	10	9	WT	MAT1-2					1		0.25				PQ227581
YM10	WE	20	26	14	37	25	13	13	8	7	WT	MAT1-2					1		0.5				PQ227599
YM12	WE	25	18	16	14	20	14	17	10	9	WT	MAT1-2					0.5		1				PQ227598
YM14	WE	20	19	16	40	13	16	10	8	4	WT	MAT1-2					1		1				PQ227597
YM16	WE	20	15	13	35	23	18	8	10	14	WT	MAT1-1					0.5		1				PQ227596
YM17	WE	25	18	18	56	11	16	17	10	7	WT	MAT1-1					0.25		0.5				PQ227595
YM18	WE	19	15	8	27	26	20	8	8	4	WT	MAT1-2					2		1				PQ227594
YM19	WE	19	18	10	21	27	16	12	7	8	WT	MAT1-1					0.5		1				PQ227593
YM1	WE	19	11	10	13	20	27	8	8	4	WT	MAT1-1					0.5		8				PQ227608
YM20	WE	11	20	11	16	17	6	11	9	4	WT	MAT1-1					0.5		0.5				PQ227592
YM21	WE	26	10	17	22	16	18	13	9	4	F46Y/M172V/N248T/D255E/E427K	MAT1-2					>16.0		4				PQ227591
YM24	WE	14	22	7	42	8	9	8	9	23	TR34/L98H	MAT1-1					>16.0		8				PQ227590
YM2	WE	18	19	13	31	20	9	8	8	20	TR34/L98H	MAT1-1					>16.0		16				PQ227607
YM3	WE	20	11	16	41	9	13	13	9	9	TR34/L98H	MAT1-2					>16.0		8				PQ227606
YM4	WE	11	18	9	8	26	28	8	8	4	WT	MAT1-1					0.5		4				PQ227605
YM5	WE	20	23	39	21	9	14	10	8	4	WT	MAT1-2					>16.0		4				PQ227604
YM6	WE	26	17	14	44	17	7	13	9	4	F46Y/M172V/N248T/D255E/E427K	MAT1-1					>16.0		8				PQ227603
YM7	WE	10	13	9	16	13	13	7	4	4	F46Y/M172V/E427K	MAT1-2					>16.0		4				PQ227602
YM8	WE	17	18	9	45	19	0	8	5	4	WT	MAT1-1					>16.0		2				PQ227601
YM9	WE	19	23	21	42	10	23	13	9	4	WT	MAT1-2					1		1				PQ227600
NT3-10	WE	19	21	10	25	37	30	20	12	4	N248T	MAT1-2					0.5		1				PQ227503
NT3-11	WE	27	17	7	47	18	6	10	10	7	N248T	MAT1-1					0.25		0.5				PQ227502
NT3-12	WE	18	22	20	26	11	18	13	9	9	N248T	MAT1-1					0.25		0.5				PQ227501
NT3-13	WE	24	11	9	11	11	14	9	8	5	N248T	MAT1-2					0.25		0.25				PQ227500
NT3-14	WE	20	11	13	23	28	16	8	7	4	N248T	MAT1-2					0.25		0.25				PQ227499
NT3-15	WE	19	9	14	39	34	20	10	7	4	WT	MAT1-2					0.5		0.5				PQ227498
NT3-16	WE	20	25	20	44	22	26	10	15	9	WT	MAT1-1					0.5		0.5				PQ227497
NT3-17	WE	22	9	23	45	32	20	10	7	4	WT	MAT1-2					1		1				PQ227496
NT3-1	WE	25	18	9	23	11	6	13	9	6	WT	MAT1-2					2		1				PQ227512
NT3-20	WE	17	11	13	39	17	25	8	7	4	WT	MAT1-1					0.5		1				PQ227546
NT3-21	WE	19	22	13	37	26	25	25	8	4	WT	MAT1-2					0.063		0.25				PQ227619
NT3-22	WE	14	7	9	25	28	6	10	8	4	WT	MAT1-1					0.125		0.5				PQ227618
NT3-24	WE	18	11	14	40	9	13	10	9	7	WT	MAT1-2					0.25		0.5				PQ227617
NT3-25	WE	19	21	9	38	13	28	10	9	4	WT	MAT1-1					0.125		0.5				PQ227616
NT3-2	WE	20	11	13	23	28	14	8	7	4	WT	MAT1-2					1		1				PQ227511
NT3-3	WE	10	21	7	28	8	19	8	10	20	WT	MAT1-1					1		0.5				PQ227510
NT3-4	WE	19	26	20	0	11	29	24	9	4	WT	MAT1-1					0.5		0.5				PQ227509
NT3-5	WE	19	26	17	18	10	30	23	9	4	N248K	MAT1-1					0.25		0.5				PQ227508
NT3-6	WE	20	21	13	13	13	30	10	9	4	WT	MAT1-1					0.5		0.5				PQ227507
NT3-7	WE	14	18	19	38	10	28	13	9	6	N248K	MAT1-1					1		1				PQ227506
NT3-8	WE	18	22	21	31	10	27	24	9	4	N248K	MAT1-1					2		0.5				PQ227505
NT3-9	WE	18	21	20	26	10	31	22	9	7	N248K	MAT1-1					0.5		0.5				PQ227504
LGH11	WE	11	18	21	45	27	16	10	0	4	WT	MAT1-2					0.5		1				PQ227455
LGH12	WE	11	27	9	24	17	0	8	0	6	WT	MAT1-1					0.5		2				PQ227454
LGH17	WE	17	12	21	25	19	16	10	0	4	WT	MAT1-1					4		1				PQ227453
LGH18	WE	11	18	21	24	26	16	10	0	4	WT	MAT1-2					0.25		1				PQ227452
LGH19	WE	11	11	21	59	27	16	10	0	4	TR34/L98H	MAT1-2					>16.0		>16.0				PQ227451
LGH1	WE	26	15	18	23	17	16	12	9	4	F46Y/M172V/N248T/D255E/E427K	MAT1-2					2		2				PQ227461
LGH20	WE	11	11	9	37	18	16	10	0	0	WT	MAT1-2					1		1				PQ227450
LGH24	WE	11	11	21	47	18	16	10	0	4	WT	MAT1-2					0.5		1				PQ227449
LGH2	WE	20	11	10	13	14	14	12	8	0	WT	MAT1-2					0.5		1				PQ227460
LGH3	WE	10	22	8	39	18	11	16	9	4	WT	MAT1-1					1		1				PQ227459
LGH4	WE	11	11	21	59	27	0	10	0	4	WT	MAT1-2					0.5		1				PQ227458
LGH5	WE	11	13	21	21	18	16	10	0	4	WT	MAT1-2					0.25		1				PQ227457
LGH6	WE	11	11	21	26	18	25	10	0	4	WT	MAT1-2					0.5		1				PQ227448
LGH7	WE	11	13	21	40	18	16	10	0	0	WT	MAT1-2					0.25		2				PQ227447
LGH8	WE	11	11	21	37	18	16	10	0	4	WT	MAT1-2					0.5		1				PQ227456
LJ14	WE	25	23	18	19	8	9	10	13	4	TR34/L98H	MAT1-2					>16.0		>16.0				PQ227495
LJ1	WE	26	18	15	34	14	16	17	8	9	WT	MAT1-2					0.5		1				PQ227446
LJ21	WE	11	18	9	27	15	23	8	8	4	WT	MAT1-2					0.5		1				PQ227545
LJ22	WE	26	9	21	56	20	27	10	7	4	WT	MAT1-2					0.5		1				PQ227544
LJ2	WE	11	13	9	38	18	23	8	8	4	WT	MAT1-1					0.5		2				PQ227445
LL10	EE	20	11	13	30	30	15	8	7	4	WT	MAT1-2					0.5		0.5				PQ227537
LL11	EE	19	11	13	37	29	20	13	8	4	WT	MAT1-1					0.5		0.5				PQ227536
LL12	EE	24	17	36	47	9	24	10	8	5	WT	MAT1-2					0.5		1				PQ227535
LL14	EE	14	20	10	40	8	6	8	9	18	WT	MAT1-1					1		0.5				PQ227534
LL17	EE	20	19	16	40	13	16	10	8	4	WT	MAT1-2					1		0.5				PQ227533
LL1	EE	18	11	10	16	13	12	8	7	4	WT	MAT1-2					0.5		1				PQ227543
LL2	EE	11	11	16	16	13	20	14	7	4	WT	MAT1-1					0.5		1				PQ227542
LL3	EE	20	11	14	24	22	26	8	8	4	WT	MAT1-2					1		0.5				PQ227541
LL4	EE	18	11	10	14	13	12	8	7	4	WT	MAT1-2					0.5		1				PQ227540
LL5	EE	15	20	7	33	8	5	8	9	19	TR34/L98H	MAT1-1					>16.0		16				PQ227539
LL9	EE	21	8	7	24	8	6	9	8	13	WT	MAT1-2					>16.0		8				PQ227538
QJ1	EE	21	8	7	21	8	6	9	8	13	WT	MAT1-1					0.25		0.5				PQ227615
QJ23	EE	18	11	12	13	9	22	19	8	4	WT	MAT1-2					0.125		0.5				PQ227611
QJ24	EE	21	21	27	17	17	29	10	8	4	WT	MAT1-1					0.5		0.5				PQ227610
QJ28	EE	25	20	15	8	21	13	13	10	7	F46Y/M172V/N248T/D255E/E427K	MAT1-2					>16.0		0.25				PQ227609
QJ3	EE	21	18	16	25	19	9	11	13	9	WT	MAT1-1					1		0.5				PQ227614
QJ4	EE	19	17	22	21	10	6	16	10	6	WT	MAT1-1					1		0.25				PQ227613
QJ5	EE	14	19	9	32	8	9	8	9	4	WT	MAT1-1					1		0.25				PQ227612
ZT10	EE	20	21	12	27	11	17	14	8	4	WT	MAT1-1					4		1				PQ227559
ZT11	EE	19	25	13	14	11	23	13	8	4	WT	MAT1-2					0.5		1				PQ227558
ZT12	EE	17	11	10	33	15	22	8	8	4	WT	MAT1-1					0.25		1				PQ227557
ZT13	EE	20	22	15	45	11	35	13	8	6	WT	MAT1-1					0.5		1				PQ227556
ZT14	EE	17	13	10	27	16	21	8	8	4	WT	MAT1-2					1		1				PQ227555
ZT15	EE	11	18	9	24	26	25	8	8	4	WT	MAT1-2					4		1				PQ227554
ZT16	EE	18	22	25	22	26	9	10	8	4	WT	MAT1-2					0.5		1				PQ227553
ZT17	EE	20	17	18	24	14	6	10	8	7	WT	MAT1-1					0.5		0.5				PQ227552
ZT18	EE	18	11	13	38	26	27	21	8	4	WT	MAT1-1					0.25		1				PQ227551
ZT1	EE	19	13	13	0	25	15	8	8	4	WT	MAT1-2					1		2				PQ227567
ZT20	EE	19	24	19	34	23	5	10	8	6	WT	MAT1-1					2		1				PQ227550
ZT21	EE	10	21	7	27	7	21	8	10	18	WT	MAT1-1					4		2				PQ227549
ZT22	EE	20	21	10	36	11	27	13	9	4	WT	MAT1-1					0.25		1				PQ227548
ZT23	EE	11	25	7	19	16	6	11	10	4	WT	MAT1-1					0.125		1				PQ227547
ZT24	EE	25	9	14	26	8	22	10	7	9	WT	MAT1-2					0.5		1				PQ227620
ZT2	EE	20	21	10	38	17	13	13	10	9	WT	MAT1-1					0.25		0.5				PQ227566
ZT3	EE	18	17	16	8	19	30	10	8	4	WT	MAT1-1					16		2				PQ227565
ZT4	EE	22	9	10	39	33	21	10	7	4	N248K	MAT1-1					0.25		0.5				PQ227564
ZT6	EE	18	17	12	30	10	16	10	8	9	N248K	MAT1-1					0.5		>16.0				PQ227563
ZT7	EE	11	18	11	27	9	6	11	5	7	WT	MAT1-1					0.25		1				PQ227562
ZT8	EE	22	31	14	28	14	29	10	10	4	WT	MAT1-2					0.5		1				PQ227561
ZT9	EE	18	22	19	37	10	29	10	8	4	N248K	MAT1-2					0.5		1				PQ227560
LX10	SE	19	26	16	30	10	16	11	8	4	N248K	MAT1-1					1		1				PQ227525
LX11	SE	25	9	14	26	8	21	10	7	5	WT	MAT1-2					4		4				PQ227524
LX12	SE	25	21	20	26	10	20	13	10	9	WT	MAT1-2					2		1				PQ227523
LX13	SE	25	9	14	26	8	21	10	7	9	WT	MAT1-2					1		1				PQ227522
LX15	SE	19	22	14	22	14	25	10	8	4	WT	MAT1-2					2		0.5				PQ227521
LX16	SE	23	19	12	36	23	23	10	9	9	WT	MAT1-1					1		0.5				PQ227520
LX18	SE	14	25	21	27	18	28	10	9	4	N248K	MAT1-2					2		1				PQ227519
LX19	SE	20	26	17	28	11	27	22	10	4	N248K	MAT1-2					4		0.5				PQ227518
LX1	SE	25	17	19	22	18	6	10	10	7	WT	MAT1-2					0.5		1				PQ227532
LX20	SE	23	18	12	35	24	26	10	9	9	WT	MAT1-2					1		0.5				PQ227517
LX21	SE	21	11	23	16	17	28	10	7	4	WT	MAT1-1					2		0.5				PQ227516
LX22	SE	20	11	17	18	23	18	10	10	4	WT	MAT1-1					0.5		0.5				PQ227515
LX23	SE	18	21	20	26	10	31	22	9	7	N248K	MAT1-1					4		1				PQ227514
LX24	SE	18	11	7	26	9	20	9	8	4	WT	MAT1-2					4		1				PQ227513
LX4	SE	19	11	10	15	9	32	8	7	4	WT	MAT1-1					4		1				PQ227531
LX5	SE	18	21	17	43	20	38	12	8	9	WT	MAT1-2					1		0.5				PQ227530
LX6	SE	20	22	12	26	20	12	12	10	4	N248K	MAT1-1					4		1				PQ227529
LX7	SE	20	11	15	49	13	13	13	10	9	WT	MAT1-2					1		0.5				PQ227528
LX8	SE	19	18	25	28	27	39	8	8	7	N248K	MAT1-2					4		1				PQ227527
LX9	SE	18	31	15	26	31	26	12	8	4	WT	MAT1-2					0.5		0.5				PQ227526
GN10	SE	20	23	9	22	9	15	11	10	4	N248K	MAT1-2					0.5		1				PQ227413
GN11	SE	22	24	14	40	31	21	10	7	4	WT	MAT1-2					0.5		1				PQ227412
GN12	SE	18	23	20	42	10	28	13	8	4	N248K	MAT1-2					0.5		1				PQ227411
GN13	SE	22	21	15	34	11	26	14	10	9	WT	MAT1-2					0.5		1				PQ227410
GN14	SE	20	24	14	41	14	26	13	9	4	N248K	MAT1-1					0.25		1				PQ227409
GN15	SE	11	20	10	15	8	6	11	5	4	WT	MAT1-2					0.5		1				PQ227408
GN16	SE	19	18	9	36	10	28	10	8	4	N248K	MAT1-2					0.25		0.25				PQ227407
GN17	SE	26	15	17	30	15	11	12	9	7	F46Y/M172V/N248T/D255E/E427K	MAT1-2					0.5		1				PQ227406
GN18	SE	11	25	10	18	13	6	12	5	4	WT	MAT1-1					1		1				PQ227405
GN19	SE	11	19	13	43	9	47	0	0	4	WT	MAT1-1					1		2				PQ227404
GN1	SE	23	18	12	35	24	22	10	9	9	WT	MAT1-2					0.5		4				PQ227422
GN20	SE	23	9	8	32	9	7	9	12	19	WT	MAT1-1					1		0.5				PQ227403
GN21	SE	21	18	18	14	16	6	12	9	4	WT	MAT1-2					0.125		1				PQ227402
GN22	SE	27	18	22	7	19	12	13	8	4	WT	MAT1-1					1		1				PQ227401
GN23	SE	20	9	8	33	7	6	8	8	4	WT	MAT1-2					0.5		1				PQ227400
GN24	SE	18	22	20	26	11	18	13	9	9	N248K	MAT1-1					1		1				PQ227399
GN2	SE	19	9	14	41	34	20	10	7	4	WT	MAT1-2					0.5		1				PQ227421
GN3	SE	20	11	18	29	22	20	10	10	4	WT	MAT1-1					0.5		1				PQ227420
GN4	SE	11	18	10	15	13	50	12	9	4	WT	MAT1-2					0.25		1				PQ227419
GN5	SE	19	21	24	22	14	19	13	9	8	N248K	MAT1-2					0.25		1				PQ227418
GN6	SE	10	15	9	25	13	9	7	4	5	F46Y/M172V/E427K	MAT1-1					0.5		1				PQ227417
GN7	SE	11	20	10	32	8	5	11	8	4	WT	MAT1-2					0.5		0.5				PQ227416
GN8	SE	22	19	9	40	33	19	12	7	9	WT	MAT1-1					0.5		0.25				PQ227415
GN9	SE	27	16	16	24	15	15	12	9	4	F46Y/M172V/N248T/D255E/E427K	MAT1-2					1		4				PQ227414
JC10	SE	19	11	13	13	14	5	22	8	4	WT	MAT1-1					0.5		1				PQ227491
JC11	SE	18	21	15	33	11	8	10	10	9	WT	MAT1-2					2		1				PQ227490
JC12	SE	15	20	8	19	9	6	14	4	4	M172V	MAT1-1					0.5		1				PQ227489
JC14	SE	22	11	14	34	27	36	8	9	9	WT	MAT1-2					16		0.25				PQ227488
JC15	SE	20	21	9	39	13	26	10	9	4	WT	MAT1-1					0.5		1				PQ227487
JC16	SE	18	17	14	31	15	14	10	9	9	N248K	MAT1-2					1		2				PQ227486
JC17	SE	20	21	9	38	13	27	10	9	4	WT	MAT1-1					1		1				PQ227485
JC18	SE	22	9	22	46	33	20	10	7	4	WT	MAT1-2					0.5		1				PQ227484
JC1	SE	22	18	14	52	19	6	10	13	8	WT	MAT1-2					0.5		0.5				PQ227398
JC20	SE	19	11	9	39	13	26	10	9	4	WT	MAT1-2					0.5		1				PQ227483
JC2	SE	20	9	23	35	18	25	12	11	7	F46Y/M172V/N248T/D255E/E427K	MAT1-2					1		1				PQ227397
JC3	SE	14	24	21	70	28	28	10	9	9	WT	MAT1-2					0.5		1				PQ227396
JC4	SE	17	23	19	39	10	26	13	8	4	WT	MAT1-2					0.5		1				PQ227395
JC5	SE	18	18	15	35	25	7	10	8	7	WT	MAT1-1					0.25		1				PQ227394
JC6	SE	14	24	20	0	28	27	10	9	9	TR34/L98H	MAT1-2					1		0.5				PQ227444
JC7	SE	25	19	9	22	11	22	14	7	9	WT	MAT1-1					1		1				PQ227494
JC8	SE	17	23	20	41	10	29	13	8	4	N248K	MAT1-2					0.5		1				PQ227493
JC9	SE	19	21	21	26	11	26	13	9	7	N248K	MAT1-2					1		1				PQ227492
JH10	SE	15	20	7	33	8	5	8	9	19	WT	MAT1-1					>16.0		2				PQ227475
JH11	SE	20	23	21	33	13	21	13	8	4	WT	MAT1-2					>16.0		2				PQ227474
JH13	SE	19	28	26	27	11	22	13	12	4	WT	MAT1-1					0.5		2				PQ227473
JH14	SE	25	17	7	66	16	6	10	10	7	WT	MAT1-2					0.5		0.5				PQ227472
JH15	SE	18	15	15	20	10	6	10	8	7	WT	MAT1-2					1		1				PQ227471
JH16	SE	25	17	7	40	13	6	10	10	7	WT	MAT1-2					0.25		0.5				PQ227470
JH17	SE	25	18	14	20	10	6	10	13	8	WT	MAT1-2					0.5		0.5				PQ227469
JH18	SE	26	17	15	24	21	6	10	5	9	WT	MAT1-2					0.5		1				PQ227468
JH19	SE	19	24	19	36	24	5	10	8	6	WT	MAT1-1					0.5		0.5				PQ227467
JH1	SE	18	11	12	15	8	22	8	10	4	WT	MAT1-2					1		1				PQ227482
JH20	SE	26	20	20	0	17	6	10	10	9	WT	MAT1-1					0.25		1				PQ227466
JH21	SE	23	20	15	35	10	21	12	11	9	WT	MAT1-2					0.25		1				PQ227465
JH22	SE	20	21	12	27	12	17	14	8	4	WT	MAT1-1					0.125		0.5				PQ227464
JH23	SE	20	21	12	27	11	17	14	8	4	WT	MAT1-1					0.125		0.5				PQ227463
JH25	SE	22	15	7	21	10	6	10	10	9	WT	MAT1-2					0.25		1				PQ227462
JH2	SE	20	23	9	22	9	15	11	10	4	WT	MAT1-1					1		1				PQ227481
JH4	SE	11	11	10	34	15	21	8	8	6	WT	MAT1-2					0.5		1				PQ227480
JH5	SE	19	20	21	50	20	35	16	9	7	WT	MAT1-2					0.5		1				PQ227479
JH6	SE	25	23	18	32	8	9	10	13	4	WT	MAT1-1					0.25		0.5				PQ227478
JH7	SE	18	11	13	47	27	13	18	10	7	WT	MAT1-2					16		2				PQ227477
JH9	SE	20	22	9	19	8	9	8	0	4	WT	MAT1-2					0.5		2				PQ227476
LC10	SE	17	18	15	29	11	16	17	10	9	WT	MAT1-2					0.25		0.25				PQ227621
LC11	SE	11	18	9	30	18	13	8	8	4	WT	MAT1-1					0.5		1				PQ227622
LC12	SE	18	11	7	26	9	20	9	8	4	WT	MAT1-2					0.5		0.5				PQ227623
LC13	SE	22	20	16	44	11	23	10	16	7	WT	MAT1-2					0.5		0.5				PQ227624
LC14	SE	14	23	21	22	29	13	10	9	4	WT	MAT1-1					0.25		0.5				PQ227625
LC15	SE	13	29	7	33	10	7	9	8	4	WT	MAT1-1					0.125		0.5				PQ227626
LC16	SE	20	21	9	38	14	28	10	9	4	WT	MAT1-1					0.25		0.5				PQ227627
LC17	SE	11	17	11	27	20	22	8	8	4	WT	MAT1-2					0.25		1				PQ227628
LC18	SE	20	21	9	39	13	28	10	9	4	WT	MAT1-2					0.5		0.5				PQ227629
LC19	SE	18	11	12	30	10	13	17	7	7	WT	MAT1-1					0.5		0.5				PQ227630
LC1	SE	22	21	15	33	13	21	10	0	6	WT	MAT1-1					0.5		0.5				PQ227631
LC20	SE	22	20	13	31	18	17	15	7	10	WT	MAT1-1					0.25		0.5				PQ227632
LC21	SE	24	11	25	11	11	14	9	8	5	WT	MAT1-2					0.5		0.5				PQ227633
LC22	SE	18	21	20	22	11	16	13	8	7	WT	MAT1-1					0.25		1				PQ227634
LC23	SE	18	22	9	26	10	30	11	10	4	WT	MAT1-1					0.25		1				PQ227635
LC24	SE	23	15	15	41	10	18	10	10	7	WT	MAT1-2					0.125		0.5				PQ227636
LC25	SE	25	9	14	28	8	22	10	7	9	WT	MAT1-2					0.25		0.5				PQ227637
LC2	SE	20	11	15	41	10	13	13	9	4	WT	MAT1-2					0.5		0.5				PQ227638
LC3	SE	14	7	8	8	11	6	12	4	4	WT	MAT1-1					1		1				PQ227639
LC4	SE	18	11	11	34	17	20	15	8	4	WT	MAT1-1					1		1				PQ227640
LC5	SE	19	9	14	39	11	21	10	7	4	WT	MAT1-2					0.5		0.25				PQ227641
LC7	SE	22	11	13	40	16	6	10	8	4	WT	MAT1-1					0.5		0.5				PQ227642
LC8	SE	25	24	20	30	29	6	10	10	9	WT	MAT1-2					0.5		0.5				PQ227643
LC9	SE	20	11	13	35	11	43	13	9	4	WT	MAT1-1					>16.0		4				PQ227644
